# Supplementary material for: Impact of Two Brown Seaweed (Ascophyllum nodosum L.) Biostimulants on the Quantity and Quality of Yield in Cucumber (Cucumis sativus L.)
Source: Foods. 2024 Jan 26;13(3):401. doi: 10.3390/foods13030401 (PMC10855078; doi:10.3390/foods13030401)
Supplement: Supplementary file 1 [file foods-13-00401-s001.zip]

Archive with 1 entries (1 files):
- foods-2811208-supplementary.pdf
